# Supplementary material for: Production of a Monoclonal Antibody to the Nucleocapsid Protein of SARS-CoV-2 and Its Application to ELISA-Based Detection Methods with Broad Specificity by Combined Use of Detector Antibodies
Source: Viruses. 2022 Dec 21;15(1):28. doi: 10.3390/v15010028 (PMC9866944; doi:10.3390/v15010028)
Supplement: Supplementary file 1 [file viruses-15-00028-s001.zip]

Archive with 1 entries (1 files):
- viruses-2076495-supplementary.pdf
